# Supplementary material for: Diagnostic Yield of Genetic Testing for Ocular and Oculocutaneous Albinism in a Diverse United States Pediatric Population
Source: Genes (Basel). 2023 Jan 3;14(1):135. doi: 10.3390/genes14010135 (PMC9859104; doi:10.3390/genes14010135)
Supplement: Supplementary file 1 [file genes-14-00135-s001.zip]

Archive with 1 entries (1 files):
- genes-2105397-supplementary.pdf
